# Supplementary material for: Comparative analysis of regulating characteristics between air-ring flow regulating valve and center butterfly valve
Source: PLoS One. 2021 May 19;16(5):e0251943. doi: 10.1371/journal.pone.0251943 (PMC8133448; doi:10.1371/journal.pone.0251943)
Supplement: S1 File — (XLSX) [file pone.0251943.s001.xlsx]

## Sheet: Sheet1
	Fig 5(a)							Fig 5(b)
		Static pressure(Pa)							Static pressure(Pa)
	x(m)	Case1	Case2	Case3	Case4			x(m)	Case1	Case2	Case3	Case4
	0.5	-276.193	-241.619	-232.631	-227.087			0.5	456.033	499.892	502.355	513.348
	0.4899	-278.518	-243.949	-234.962	-229.414			0.4899	455.261	499.268	501.491	512.673
	0.4798	-281.084	-246.525	-237.539	-231.996			0.4798	454.481	498.641	500.645	512.01
	0.4697	-283.902	-249.373	-240.401	-234.851			0.4697	453.542	497.884	499.804	511.197
	0.4596	-286.988	-252.517	-243.558	-238.016			0.4596	452.604	497.131	498.958	510.395
	0.44949	-290.387	-255.984	-247.04	-241.504			0.44949	451.529	496.453	498.072	509.661
	0.43939	-294.092	-259.809	-250.895	-245.37			0.43939	450.472	495.728	497.146	508.886
	0.42929	-298.192	-264.024	-255.141	-249.624			0.42929	449.287	494.225	496.044	507.275
	0.41919	-302.645	-268.663	-259.811	-254.33			0.41919	448.2	492.722	494.814	505.695
	0.40909	-307.56	-273.763	-264.962	-259.501			0.40909	447.615	491.198	493.002	504.182
	0.39899	-312.904	-279.365	-270.623	-265.2			0.39899	447.216	489.612	491.079	502.613
	0.38889	-318.766	-285.511	-276.829	-271.455			0.38889	446.788	486.929	488.545	499.764
	0.37879	-325.155	-292.247	-283.642	-278.324			0.37879	446.349	483.721	485.627	496.478
	0.36869	-332.116	-299.617	-291.107	-285.85			0.36869	445.136	480.022	482.447	492.704
	0.35859	-339.716	-307.669	-299.257	-294.082			0.35859	441.618	475.75	479.037	488.346
	0.34848	-347.937	-316.454	-308.161	-303.087			0.34848	435.354	470.829	475.311	483.315
	0.33838	-356.925	-326.027	-317.888	-312.902			0.33838	427.468	465.275	471.052	477.646
	0.32828	-366.6	-336.448	-328.47	-323.624			0.32828	419.365	459.064	466.088	471.284
	0.31818	-377.172	-347.775	-339.989	-335.275			0.31818	412.053	452.136	460.162	464.145
	0.30808	-388.545	-360.081	-352.55	-347.996			0.30808	405.31	444.567	453.301	456.308
	0.29798	-400.892	-373.44	-366.17	-361.794			0.29798	398.161	436.361	445.565	447.756
	0.28788	-414.186	-387.931	-380.942	-376.824			0.28788	390.054	427.437	437.11	438.39
	0.27778	-428.52	-403.638	-397.018	-393.109			0.27778	380.878	417.879	428.05	428.307
	0.26768	-444	-420.642	-414.417	-410.787			0.26768	370.709	407.699	418.444	417.508
	0.25758	-460.628	-439.018	-433.215	-429.902			0.25758	359.76	396.821	408.259	405.928
	0.24748	-478.636	-458.839	-453.556	-450.544			0.24748	347.883	385.256	397.375	393.633
	0.23737	-497.872	-480.163	-475.422	-472.76			0.23737	334.701	372.981	385.632	380.643
	0.22727	-518.688	-503.024	-498.831	-496.556			0.22727	319.692	359.854	372.747	366.884
	0.21717	-540.833	-527.433	-523.844	-521.956			0.21717	302.794	345.727	358.34	352.327
	0.20707	-564.565	-553.365	-550.381	-548.854			0.20707	283.915	330.43	342.102	336.911
	0.19697	-589.739	-580.749	-578.327	-577.212			0.19697	263.225	313.699	323.777	320.398
	0.18687	-616.391	-609.457	-607.57	-606.776			0.18687	241.162	295.365	303.374	302.604
	0.17677	-644.409	-639.285	-637.866	-637.369			0.17677	218.569	275.543	281.193	283.53
	0.16667	-673.56	-669.946	-668.874	-668.587			0.16667	196.176	254.45	257.877	263.183
	0.15657	-703.688	-701.053	-700.19	-700.009			0.15657	174.714	232.682	234.426	241.952
	0.14647	-734.321	-732.097	-731.256	-731.063			0.14647	155.157	211.125	212.045	220.662
	0.13636	-764.961	-762.419	-761.404	-761.029			0.13636	138.034	190.747	191.806	200.251
	0.12626	-794.917	-791.177	-789.789	-789.05			0.12626	123.979	172.881	174.768	182.077
	0.11616	-822.918	-817.287	-815.21	-814.041			0.11616	113.469	158.351	161.447	167.135
	0.10606	-847.827	-839.341	-836.432	-834.591			0.10606	107.361	147.847	152.573	156.247
	0.09596	-867.272	-855.489	-851.74	-849.052			0.09596	103.806	142.563	147.224	148.974
	0.08586	-879.069	-863.391	-858.341	-854.9			0.08586	106.054	140.954	146.186	148.585
	0.07576	-878.271	-859.108	-853.169	-849.078			0.07576	110.146	144.1	150.668	151.089
	0.06566	-860.195	-839.033	-832.625	-827.258			0.06566	119.492	148.46	156.268	153.714
	0.05556	-821.004	-797.029	-789.901	-784.711			0.05556	123.571	152.28	162.872	160.593
	0.04545	-749.149	-726.79	-719.58	-713.755			0.04545	126.936	156.947	166.222	160.989
	0.03535	-645.355	-622.772	-616.526	-610.667			0.03535	128.249	155.672	166.681	158.628
	0.02525	-502.724	-483.422	-477.593	-472.022			0.02525	125.319	148.966	161.385	150.536
	0.01515	-333.437	-314.993	-309.562	-304.915			0.01515	113.239	134.598	147.512	136.26
	0.00505	-151.443	-133.027	-127.926	-123.854			0.00505	92.0345	110.728	125.896	110.816
	-0.00505	23.135	41.6099	46.6805	50.054			-0.00505	63.7132	82.0861	99.7503	81.15
	-0.01515	174.247	191.516	196.265	199.567			-0.01515	34.9075	51.0042	61.3026	43.7441
	-0.02525	293.757	309.593	314.275	316.735			-0.02525	-7.1645	7.66159	18.8773	3.0825
	-0.03535	385.823	397.921	402.146	404.318			-0.03535	-55.1783	-36.7355	-32.3814	-40.412
	-0.04545	451.408	462.424	465.656	467.605			-0.04545	-116.553	-81.9462	-81.2129	-81.9802
	-0.05556	499.915	509.043	511.889	513.864			-0.05556	-161.039	-135.959	-129.432	-120.02
	-0.06566	533.123	542.654	545.497	547.21			-0.06566	-161.798	-149.742	-158.206	-137.089
	-0.07576	557.133	566.739	569.458	571.598			-0.07576	-86.4464	-104.786	-87.5835	-51.7582
	-0.08586	573.664	583.768	586.558	588.737			-0.08586	502.112	514.989	492.019	578.945
	-0.09596	585.247	595.686	598.61	600.875			-0.09596	936.58	951.259	954.149	968.376
	-0.10606	593.301	603.994	606.9	609.293			-0.10606	1066.28	1074.7	1072.91	1091.49
	-0.11616	598.832	609.789	612.729	615.203			-0.11616	1131.89	1132.59	1133.55	1149.19
	-0.12626	602.767	613.844	616.835	619.333			-0.12626	1162.95	1165.6	1166.06	1182.07
	-0.13636	605.452	616.699	619.697	622.243			-0.13636	1183.46	1186.32	1186.77	1202.38
	-0.14647	607.419	618.726	621.735	624.313			-0.14647	1197.27	1200.1	1200.36	1216.01
	-0.15657	608.78	620.181	623.208	625.793			-0.15657	1207.42	1210.3	1210.65	1226.16
	-0.16667	609.802	621.242	624.275	626.878			-0.16667	1215.16	1218.2	1218.43	1233.96
	-0.17677	610.553	622.032	625.067	627.678			-0.17677	1221.27	1224.37	1224.65	1240.06
	-0.18687	611.133	622.634	625.674	628.292			-0.18687	1226.14	1229.29	1229.56	1244.95
	-0.19697	611.591	623.107	626.149	628.768			-0.19697	1230.08	1233.28	1233.54	1248.91
	-0.20707	611.964	623.491	626.533	629.155			-0.20707	1233.24	1236.51	1236.77	1252.11
	-0.21717	612.282	623.813	626.857	629.479			-0.21717	1235.84	1239.14	1239.41	1254.73
	-0.22727	612.558	624.094	627.137	629.759			-0.22727	1237.98	1241.32	1241.58	1256.9
	-0.23737	612.81	624.345	627.387	630.01			-0.23737	1239.76	1243.13	1243.38	1258.69
	-0.24748	613.042	624.577	627.618	630.24			-0.24748	1241.23	1244.62	1244.88	1260.18
	-0.25758	613.262	624.795	627.835	630.456			-0.25758	1242.47	1245.89	1246.14	1261.43
	-0.26768	613.473	625.004	628.043	630.663			-0.26768	1243.52	1246.96	1247.21	1262.5
	-0.27778	613.679	625.206	628.244	630.863			-0.27778	1244.41	1247.86	1248.12	1263.4
	-0.28788	613.882	625.405	628.441	631.059			-0.28788	1245.18	1248.64	1248.9	1264.18
	-0.29798	614.082	625.601	628.635	631.252			-0.29798	1245.84	1249.32	1249.58	1264.85
	-0.30808	614.28	625.795	628.828	631.443			-0.30808	1246.43	1249.91	1250.17	1265.44
	-0.31818	614.477	625.989	629.02	631.634			-0.31818	1246.94	1250.43	1250.69	1265.96
	-0.32828	614.674	626.182	629.211	631.824			-0.32828	1247.4	1250.9	1251.16	1266.42
	-0.33838	614.871	626.374	629.402	632.013			-0.33838	1247.81	1251.31	1251.57	1266.84
	-0.34848	615.068	626.567	629.593	632.202			-0.34848	1248.18	1251.69	1251.95	1267.21
	-0.35859	615.265	626.76	629.784	632.392			-0.35859	1248.52	1252.04	1252.3	1267.56
	-0.36869	615.463	626.953	629.975	632.582			-0.36869	1248.84	1252.36	1252.62	1267.88
	-0.37879	615.66	627.147	630.167	632.772			-0.37879	1249.14	1252.66	1252.92	1268.18
	-0.38889	615.858	627.341	630.359	632.963			-0.38889	1249.41	1252.94	1253.2	1268.46
	-0.39899	616.057	627.536	630.552	633.154			-0.39899	1249.67	1253.18	1253.46	1268.7
	-0.40909	616.256	627.731	630.745	633.346			-0.40909	1249.92	1253.44	1253.72	1268.96
	-0.41919	616.455	627.927	630.939	633.539			-0.41919	1250.17	1253.7	1253.97	1269.22
	-0.42929	616.655	628.124	631.133	633.732			-0.42929	1250.41	1253.93	1254.2	1269.45
	-0.43939	616.855	628.321	631.328	633.925			-0.43939	1250.64	1254.16	1254.43	1269.68
	-0.44949	617.056	628.518	631.524	634.119			-0.44949	1250.86	1254.38	1254.66	1269.9
	-0.4596	617.258	628.717	631.72	634.314			-0.4596	1251.08	1254.6	1254.88	1270.11
	-0.4697	617.46	628.916	631.917	634.509			-0.4697	1251.3	1254.82	1255.09	1270.33
	-0.4798	617.662	629.116	632.114	634.706			-0.4798	1251.51	1255.03	1255.31	1270.54
	-0.4899	617.865	629.316	632.313	634.903			-0.4899	1251.72	1255.24	1255.52	1270.75
	-0.5	618.069	629.517	632.512	635.1			-0.5	1251.93	1255.45	1255.73	1270.96
	Fig 6				Fig 7				Fig 8			Fig 9
		Resistance coefficient				Resistance coefficient						Relative flow coefficient
	η(％)	Numerical	Experiment		η(％)	Center butterfly valve	Air-ring flow regulating valve		η(％)	𝜑(％)		η(％)	Center butterfly valve	Air-ring flow regulating valve
	100	0	0		100	0.26	0		100	-100		9	4.11555	2.71
	90.25	0.221	0.24		90.25	0.33	0.221		90.25	-33.0303		16	7.21383	5.10561
	81	0.46	0.43		81	0.56	0.46		81	-17.8571		25	11.9256	8.72829
	72	0.905	0.8		72.25	0.95	0.905		72.25	-4.73684		36	18.9224	13.9417
	64	1.59	1.38		64	1.5	1.59		64	6		49	29.7071	22.7114
	56.25	2.64	2.52		56.25	2.39	2.64		56.25	10.4603		56.25	37.3896	28.9195
	49	4.29	4.12		49	3.79	4.29		49	13.1926		64	47.2554	37.2508
	36	11.38	11.1		36	9.35	11.38		36	21.7112		72.25	59.3647	49.4425
	25	29.04	30.55		25	23.54	29.04		25	23.3645		81	77.4506	69.2003
	16	84.87	81.02		16	64.33	84.87		16	31.9291		90.25	100	100
	9	301.24	283.56		9	197.66	301.24		9	52.4031
	Fig 11							Fig 13
	Maximum wall shear stress(Pa)							Maximum velocity(m/s)
	η(％)	Center butterfly valve	Air-ring flow regulating valve					η(％)	Center butterfly valve	Air-ring flow regulating valve
	90.25	5.86	0.34					90.25	30.523	21.88
	81	6.19	0.51					81	34.951	27.072
	72.25	6.41	0.92					72.25	38.95	32.404
	64	7.76	1.37					64	40.263	38.08
	56.25	14.198	1.98					56.25	44.072	44.558
	49	17.75	2.79					49	54.945	52.96
	36	42.299	4.6					36	81.397	78.643
	25	80.37	12					25	121.623	111.274
	16	387.98	33.6					16	193.468	177.948
	9	584.824	100					9	332.699	319.897
